# Supplementary material for: A revised taxonomy of Asian snail-eating snakes Pareas (Squamata, Pareidae): evidence from morphological comparison and molecular phylogeny
Source: Zookeys. 2020 Jun 9;939:45–64. doi: 10.3897/zookeys.939.49309 (PMC7297803; doi:10.3897/zookeys.939.49309)
Supplement: XML Treatment for Pareas menglaensis [file zookeys.939.49309-treatment1.xml]

<!DOCTYPE tp:taxon-treatment
  PUBLIC "-//TaxonX//DTD Taxonomic Treatment Publishing DTD v0 20100105//EN" "tax-treatment-NSO.dtd">
<tp:taxon-treatment xmlns:tp="http://www.plazi.org/taxpub"><tp:treatment-meta><kwd-group><label>Taxon classification</label><kwd><named-content xmlns:xlink="http://www.w3.org/1999/xlink" content-type="kingdom">Animalia</named-content></kwd><kwd><named-content xmlns:xlink="http://www.w3.org/1999/xlink" content-type="order">Squamata</named-content></kwd><kwd><named-content xmlns:xlink="http://www.w3.org/1999/xlink" content-type="family"> Pareatidae</named-content></kwd></kwd-group><mixed-citation publication-type="journal"><person-group><name><surname>Wang</surname><given-names>Ping</given-names></name><name><surname>Che</surname><given-names>Jing</given-names></name><name><surname>Liu</surname><given-names>Qin</given-names></name><name><surname>Li</surname><given-names>Ke</given-names></name><name><surname>Jin</surname><given-names>Jie Qiong</given-names></name><name><surname>Jiang</surname><given-names>Ke</given-names></name><name><surname>Shi</surname><given-names>Lei</given-names></name><name><surname>Guo</surname><given-names>Peng</given-names></name></person-group><article-title>A revised taxonomy of Asian snail-eating snakes <italic><tp:taxon-name><tp:taxon-name-part taxon-name-part-type="genus" reg="Pareas">Pareas</tp:taxon-name-part></tp:taxon-name></italic> (<tp:taxon-name><tp:taxon-name-part taxon-name-part-type="order">Squamata</tp:taxon-name-part></tp:taxon-name>, <tp:taxon-name><tp:taxon-name-part taxon-name-part-type="family">Pareidae</tp:taxon-name-part></tp:taxon-name>): evidence from morphological comparison and molecular phylogeny</article-title><source>Zookeys</source><day>09</day><month>6</month><year>2020</year><volume>939</volume><fpage>45</fpage><lpage>64</lpage><pub-id pub-id-type="doi">10.3897/zookeys.939.49309</pub-id></mixed-citation></tp:treatment-meta><tp:nomenclature><tp:taxon-name><object-id xmlns:xlink="http://www.w3.org/1999/xlink" content-type="arpha" xlink:type="simple">A947E017-FBEE-5258-8057-64A7A8A36D34</object-id>
              <tp:taxon-name-part taxon-name-part-type="genus" reg="Pareas">Pareas</tp:taxon-name-part>
              <tp:taxon-name-part taxon-name-part-type="species" reg="menglaensis">menglaensis</tp:taxon-name-part>
              <object-id xmlns:xlink="http://www.w3.org/1999/xlink" content-type="zoobank" xlink:type="simple">http://zoobank.org/9AB5DAEE-19AA-4A63-8922-713BF1FBFD09</object-id>
            </tp:taxon-name><tp:taxon-status xmlns:xlink="http://www.w3.org/1999/xlink" xlink:type="simple">sp. nov.</tp:taxon-status><xref ref-type="fig" rid="F4">Figure 4</xref></tp:nomenclature><tp:treatment-sec sec-type="Holotype" id="SECID0EN6AG"><title>Holotype.</title><p>YBU 14124, adult female, collected from Mengla County, Yunnan Province, China, at an elevation of 700 m above sea level in June 2014.</p></tp:treatment-sec><tp:treatment-sec sec-type="Paratypes" id="SECID0ES6AG"><title>Paratypes.</title><p>YBU 14141 and YBU 14142, two adult males from the same locality as the holotype but collected in July 2012.</p></tp:treatment-sec><tp:treatment-sec sec-type="diagnosis" id="SECID0EX6AG"><title>Diagnosis.</title><p>(1) prefrontal separating from orbit; (2) three chin-shield pairs, anterior pair smaller than other two; (3) 9–13 rows of mid dorsal scales keeled; (4) three rows of mid dorsal scales enlarged; (5) single loreal, not bordering orbit; (6) two preoculars, 2–3 suboculars, single postocular; (7) 9–11 temporals (3+3+3, 3+4+4, or 3+4+3); (8) seven supralabials, not bordering orbit; (9) 7–8 infralabials; (10) 3–5 maxillary teeth; (11) cloaca undivided; (12) dorsal scales in 15 rows throughout; (13) 176–177 ventral scales; (14) 65–79 subcaudals, paired.</p><fig id="F4" position="float" orientation="portrait"><object-id xmlns:xlink="http://www.w3.org/1999/xlink" content-type="doi" xlink:type="simple">10.3897/zookeys.939.49309.figure4</object-id><object-id xmlns:xlink="http://www.w3.org/1999/xlink" content-type="arpha" xlink:type="simple">4EC698C1-104D-5473-828A-2F8C4719575F</object-id><label>Figure 4.</label><caption><p>Holotype of <italic><tp:taxon-name><tp:taxon-name-part taxon-name-part-type="genus" reg="Pareas">Pareas</tp:taxon-name-part> <tp:taxon-name-part taxon-name-part-type="species" reg="menglaensis">menglaensis</tp:taxon-name-part></tp:taxon-name></italic> sp. nov. (YBU 14124). General view(<bold>A</bold>); dorsal (<bold>B</bold>), ventral (<bold>C</bold>), lateral <bold>(D</bold>) and frontal (<bold>E</bold>) views of the head; dorsal (<bold>F</bold>) and ventral (<bold>G</bold>) views of the median body.</p></caption><graphic xmlns:xlink="http://www.w3.org/1999/xlink" xlink:href="zookeys-939-045-g004.jpg" position="float" orientation="portrait" xlink:type="simple" id="oo_419708.jpg"><uri content-type="original_file" xlink:type="simple">https://binary.pensoft.net/fig/419708</uri></graphic></fig></tp:treatment-sec><tp:treatment-sec sec-type="description" id="SECID0ECBBG"><title>Description of holotype.</title><p>Male, <abbrev xmlns:xlink="http://www.w3.org/1999/xlink" xlink:title="snout-vent length" id="ABBRID0EIBBG" xlink:type="simple">SVL</abbrev> 472 mm, <abbrev xmlns:xlink="http://www.w3.org/1999/xlink" xlink:title="tail length" id="ABBRID0EMBBG" xlink:type="simple">TL</abbrev> 111 mm, <abbrev xmlns:xlink="http://www.w3.org/1999/xlink" xlink:title="tail length" id="ABBRID0EQBBG" xlink:type="simple">TL</abbrev>/total length 0.24; body elongated; snout distinctly blunt; head distinct from neck. Rostral invisible from above, much deeper than broad; nasals undivided. Internasals subtriangular, wider than long; prefrontals pentagonal, length equal to width, not touching eyes; frontal hexagonal, longer than wide; parietals irregular, longer than wide; one supraocular, longer than diameter of orbit; single loreal, separating from eyes; two preoculars; one postocular; two suboculars; nine or ten temporals, 3+4+3 on left and 3+3+3 on right; seven supralabials, not bordering orbit; seven or eight infralabials, first four in contact with anterior chin-shields; three chin-shield pairs, posterior pair larger than other two; ventral scales 177; cloaca undivided; subcaudals 65, paired; dorsal scales in 15 rows throughout, three median rows enlarged, all keeled except for outer two; five maxillary teeth on both sides.</p><p>Dorsal surface nearly uniformly light brown with slightly visible black cross-bands. Head light brown with black dusted spots. Thin postorbital stripe extending from postocular to neck. Belly yellowish white, anterior portion without spots except for lateral edges mottled with almost striped dark brown spots, striped spots gradually becoming invisible backwards. Spots and specks on posterior portion of belly appear and become denser later.</p></tp:treatment-sec><tp:treatment-sec sec-type="description" id="SECID0EVBBG"><title>Description of paratypes.</title><p>The paratypes agree in most respects with the description of the holotype. A comparison of the most important morphological characters is summarized in Suppl. material <xref ref-type="supplementary-material" rid="S3">3</xref>: Appendix S3.</p></tp:treatment-sec><tp:treatment-sec sec-type="etymology" id="SECID0EDCBG"><title>Etymology.</title><p>The specific species is named after the type locality, Mengla County, Yunnan, China. We suggest the common name “Mengla Snail-eating Snake” in English and “Mengla Dun-tou-she” (勐腊钝头蛇) in Chinese.</p></tp:treatment-sec><tp:treatment-sec sec-type="distribution" id="SECID0EICBG"><title>Distribution.</title><p>This species is currently known only from the type locality Mengla County, Yunnan, China, with low mountain evergreen broad-leaved forest and a tropical monsoon climate type. It is expected to be found in the surrounding low mountainous areas and in neighboring Laos and Myanmar.</p></tp:treatment-sec><tp:treatment-sec sec-type="comparisons" id="SECID0ENCBG"><title>Comparison.</title><p><italic><tp:taxon-name><tp:taxon-name-part taxon-name-part-type="genus" reg="Pareas">Pareas</tp:taxon-name-part> <tp:taxon-name-part taxon-name-part-type="species" reg="menglaensis">menglaensis</tp:taxon-name-part></tp:taxon-name></italic> sp. nov. can be distinguished from <italic><tp:taxon-name><tp:taxon-name-part taxon-name-part-type="genus" reg="Pareas">P.</tp:taxon-name-part> <tp:taxon-name-part taxon-name-part-type="species" reg="carinatus">carinatus</tp:taxon-name-part></tp:taxon-name></italic> by 11 rows of dorsal scales strongly keeled at mid-body (vs. 3–5 rows feebly keeled), from <italic><tp:taxon-name><tp:taxon-name-part taxon-name-part-type="genus" reg="Pareas">P.</tp:taxon-name-part> <tp:taxon-name-part taxon-name-part-type="species" reg="nuchalis">nuchalis</tp:taxon-name-part></tp:taxon-name></italic> by prefrontal separated from orbit (vs. prefrontal bordering orbit), and from all other species of <italic><tp:taxon-name><tp:taxon-name-part taxon-name-part-type="genus" reg="Pareas">Pareas</tp:taxon-name-part></tp:taxon-name></italic> by two or three distinct narrow suboculars (vs. one thin elongated subocular).</p></tp:treatment-sec><tp:treatment-sec><!--Section generated to contain objects referenced in tp:taxon-treatment.--><supplementary-material xmlns:xlink="http://www.w3.org/1999/xlink" id="S3" position="float" orientation="portrait" xlink:type="simple"><object-id content-type="doi" xlink:type="simple">10.3897/zookeys.939.49309.suppl3</object-id><object-id content-type="arpha" xlink:type="simple">D8C3A607-B1DC-54FA-944F-F823224BE0C3</object-id><label>Supplementary material 3</label><caption><p>Appendix S3</p></caption><statement content-type="dataType"><label>Data type</label><p>measurement</p></statement><statement content-type="notes"><label>Explanation note</label><p>A comparison between holotype and paratypes of two new described species.</p></statement><media xlink:href="zookeys-939-045-s003.docx" mimetype="application" mime-subtype="vnd.openxmlformats-officedocument.wordprocessingml.document" position="float" orientation="portrait" xlink:type="simple" id="oo_419712.docx"><uri content-type="original_file" xlink:type="simple">https://binary.pensoft.net/file/419712</uri></media><permissions><license xlink:type="simple"><license-p>This dataset is made available under the Open Database License (http://opendatacommons.org/licenses/odbl/1.0/). The Open Database License (ODbL) is a license agreement intended to allow users to freely share, modify, and use this Dataset while maintaining this same freedom for others, provided that the original source and author(s) are credited.</license-p></license></permissions><attrib specific-use="authors">Ping Wang, Jing Che, Qin Liu, Ke Li, Jie Qiong Jin, Ke Jiang, Lei Shi, Peng Guo</attrib></supplementary-material></tp:treatment-sec></tp:taxon-treatment>
