# Supplementary material for: A revised taxonomy of Asian snail-eating snakes Pareas (Squamata, Pareidae): evidence from morphological comparison and molecular phylogeny
Source: Zookeys. 2020 Jun 9;939:45–64. doi: 10.3897/zookeys.939.49309 (PMC7297803; doi:10.3897/zookeys.939.49309)
Supplement: XML Treatment for Pareas mengziensis [file zookeys.939.49309-treatment2.xml]

<!DOCTYPE tp:taxon-treatment
  PUBLIC "-//TaxonX//DTD Taxonomic Treatment Publishing DTD v0 20100105//EN" "tax-treatment-NSO.dtd">
<tp:taxon-treatment xmlns:tp="http://www.plazi.org/taxpub"><tp:treatment-meta><kwd-group><label>Taxon classification</label><kwd><named-content xmlns:xlink="http://www.w3.org/1999/xlink" content-type="kingdom">Animalia</named-content></kwd><kwd><named-content xmlns:xlink="http://www.w3.org/1999/xlink" content-type="order">Squamata</named-content></kwd><kwd><named-content xmlns:xlink="http://www.w3.org/1999/xlink" content-type="family"> Pareatidae</named-content></kwd></kwd-group><mixed-citation publication-type="journal"><person-group><name><surname>Wang</surname><given-names>Ping</given-names></name><name><surname>Che</surname><given-names>Jing</given-names></name><name><surname>Liu</surname><given-names>Qin</given-names></name><name><surname>Li</surname><given-names>Ke</given-names></name><name><surname>Jin</surname><given-names>Jie Qiong</given-names></name><name><surname>Jiang</surname><given-names>Ke</given-names></name><name><surname>Shi</surname><given-names>Lei</given-names></name><name><surname>Guo</surname><given-names>Peng</given-names></name></person-group><article-title>A revised taxonomy of Asian snail-eating snakes <italic><tp:taxon-name><tp:taxon-name-part taxon-name-part-type="genus" reg="Pareas">Pareas</tp:taxon-name-part></tp:taxon-name></italic> (<tp:taxon-name><tp:taxon-name-part taxon-name-part-type="order">Squamata</tp:taxon-name-part></tp:taxon-name>, <tp:taxon-name><tp:taxon-name-part taxon-name-part-type="family">Pareidae</tp:taxon-name-part></tp:taxon-name>): evidence from morphological comparison and molecular phylogeny</article-title><source>Zookeys</source><day>09</day><month>6</month><year>2020</year><volume>939</volume><fpage>45</fpage><lpage>64</lpage><pub-id pub-id-type="doi">10.3897/zookeys.939.49309</pub-id></mixed-citation></tp:treatment-meta><tp:nomenclature><tp:taxon-name><object-id xmlns:xlink="http://www.w3.org/1999/xlink" content-type="arpha" xlink:type="simple">9F83DF2E-290B-578E-8887-FBFB69E7B58E</object-id>
              <tp:taxon-name-part taxon-name-part-type="genus" reg="Pareas">Pareas</tp:taxon-name-part>
              <tp:taxon-name-part taxon-name-part-type="species" reg="mengziensis">mengziensis</tp:taxon-name-part>
              <object-id xmlns:xlink="http://www.w3.org/1999/xlink" content-type="zoobank" xlink:type="simple">http://zoobank.org/EC677F21-D01B-4C53-998F-D77C7457081B</object-id>
            </tp:taxon-name><tp:taxon-status xmlns:xlink="http://www.w3.org/1999/xlink" xlink:type="simple">sp. nov.</tp:taxon-status><xref ref-type="fig" rid="F5">Figure 5</xref></tp:nomenclature><tp:treatment-sec sec-type="Holotype" id="SECID0EHFBG"><title>Holotype.</title><p>YBU 14252, adult female, collected from Mengzi, Yunnan Province, China, at an elevation of 1 900 m above sea level in July 2014.</p></tp:treatment-sec><tp:treatment-sec sec-type="Paratypes" id="SECID0EMFBG"><title>Paratypes.</title><p>Two adult females (YBU 141251 and YBU 15100) and three adult males (YBU 14253, YBU 14288, and YBU 15114) from the same locality and adjacent regions collected in July 2014 and July 2015.</p></tp:treatment-sec><tp:treatment-sec sec-type="diagnosis" id="SECID0ERFBG"><title>Diagnosis.</title><p>(1) solid black marking on back of head extending along whole dorsal of body; (2) single preocular; (3) postocular fused with subocular; (4) loreal not bordering orbit; (5) temporals 2+3+3; (6) prefrontal bordering orbit; (7) three rows of mid dorsal scales slightly enlarged; (8) 3–7 rows of mid dorsal scales keeled; (9) 6–7 supralabials; (10) 8–9 infralabials; (11) 6–7 maxillary teeth; (12) cloaca undivided; (13) ventral scales 167–173; (14) subcaudals 54–61, paired.</p><fig id="F5" position="float" orientation="portrait"><object-id xmlns:xlink="http://www.w3.org/1999/xlink" content-type="doi" xlink:type="simple">10.3897/zookeys.939.49309.figure5</object-id><object-id xmlns:xlink="http://www.w3.org/1999/xlink" content-type="arpha" xlink:type="simple">446826F2-2D07-519E-8892-82AD4E4CBBF6</object-id><label>Figure 5.</label><caption><p>Holotype of <italic><tp:taxon-name><tp:taxon-name-part taxon-name-part-type="genus" reg="Pareas">Pareas</tp:taxon-name-part> <tp:taxon-name-part taxon-name-part-type="species" reg="mengziensis">mengziensis</tp:taxon-name-part></tp:taxon-name></italic> sp. nov. (YBU 14252). Dorsal (<bold>A</bold>) and ventral (<bold>B</bold>) of general views; dorsal (<bold>C</bold>), ventral (<bold>D</bold>), and lateral (<bold>E</bold>) views of the head.</p></caption><graphic xmlns:xlink="http://www.w3.org/1999/xlink" xlink:href="zookeys-939-045-g005.jpg" position="float" orientation="portrait" xlink:type="simple" id="oo_419709.jpg"><uri content-type="original_file" xlink:type="simple">https://binary.pensoft.net/fig/419709</uri></graphic></fig></tp:treatment-sec><tp:treatment-sec sec-type="description" id="SECID0EYGBG"><title>Description of holotype.</title><p>Female, <abbrev xmlns:xlink="http://www.w3.org/1999/xlink" xlink:title="snout-vent length" id="ABBRID0E5GBG" xlink:type="simple">SVL</abbrev> 426 mm, <abbrev xmlns:xlink="http://www.w3.org/1999/xlink" xlink:title="tail length" id="ABBRID0ECHBG" xlink:type="simple">TL</abbrev> 98 mm, <abbrev xmlns:xlink="http://www.w3.org/1999/xlink" xlink:title="tail length" id="ABBRID0EGHBG" xlink:type="simple">TL</abbrev>/total length 0.187; body elongated; head distinct from neck. Internasals sub-triangular, wider than long; prefrontals sub-rectangular, wider than long, bordering orbits; frontal shield-shaped; one relatively small supraocular; parietals irregular, longer than wide; rostral almost invisible from above, wider than deep; nasals undivided; single loreal, separating from eyes; single preocular; single thin elongated subocular; postocular fused with subocular, supraocular sub-triangular; temporals 2+3+3; seven supralabials, separating from eyes; 8–9 infralabials, anterior-most in contact with opposite between mental and anterior chin-shields, first four in contact with anterior chin-shields; three chin-shields pairs, anterior pairs larger than other two; ventral scales 170; cloaca undivided; subcaudals 54, paired; dorsal scales in 15 rows throughout, three median rows enlarged, 3–7 rows of mid dorsal scales keeled; 6–7 maxillary teeth.</p><p>Solid black marking on back of head extending along whole dorsal of body and tail; sides of head light brownish yellow, speckled with small, irregular, dark brown spots; two black spots on each side of head, anterior one on intersection of anterior two temporals and 6<sup>th</sup> and 7<sup>th</sup> supralabials, posterior one on middle of 7<sup>th</sup> supralabial; vertical brownish yellow stripe on neck, eight scales long and 1–2 scales wide; body brownish yellow with numerous irregular black cross-bands on lateral of body, contacting with solid black dorsal of body, some extending to edges of ventral scales; belly light brown with sparse dark brown spots; tail purely black except for first 20 pairs of subcaudals light brown.</p></tp:treatment-sec><tp:treatment-sec sec-type="description" id="SECID0ESHBG"><title>Description of paratypes.</title><p>The paratypes agree in most respects with the description of the holotype. A comparison of the most important morphological characters is summarized in Suppl. material <xref ref-type="supplementary-material" rid="S3">3</xref>: Appendix S3.</p></tp:treatment-sec><tp:treatment-sec sec-type="etymology" id="SECID0EAIBG"><title>Etymology.</title><p>The new species is named after the type locality Mengzi City, Yunnan Province, China. We suggest the common name “Mengzi Snail-eating Snake” in English and “Mengzi Dun-tou-she (蒙自钝头蛇)” in Chinese.</p></tp:treatment-sec><tp:treatment-sec sec-type="distribution" id="SECID0EFIBG"><title>Distribution.</title><p>This species is currently known only from the type locality Mengzi City, Yunnan, China, in deciduous broad-leaved forest with a subtropical monsoon climate. It is expected to be located in the surrounding plateau regions.</p></tp:treatment-sec><tp:treatment-sec sec-type="comparisons" id="SECID0EKIBG"><title>Comparison.</title><p><italic><tp:taxon-name><tp:taxon-name-part taxon-name-part-type="genus" reg="Pareas">Pareas</tp:taxon-name-part> <tp:taxon-name-part taxon-name-part-type="species" reg="mengziensis">mengziensis</tp:taxon-name-part></tp:taxon-name></italic> sp. nov. can be distinguished from <italic><tp:taxon-name><tp:taxon-name-part taxon-name-part-type="genus" reg="Pareas">P.</tp:taxon-name-part> <tp:taxon-name-part taxon-name-part-type="species" reg="carinatus">carinatus</tp:taxon-name-part></tp:taxon-name></italic>, <italic><tp:taxon-name><tp:taxon-name-part taxon-name-part-type="genus" reg="Pareas">P.</tp:taxon-name-part> <tp:taxon-name-part taxon-name-part-type="species" reg="nuchalis">nuchalis</tp:taxon-name-part></tp:taxon-name></italic>, and <italic><tp:taxon-name><tp:taxon-name-part taxon-name-part-type="genus" reg="Pareas">P.</tp:taxon-name-part> <tp:taxon-name-part taxon-name-part-type="species" reg="menglaensis">menglaensis</tp:taxon-name-part></tp:taxon-name></italic> sp. nov. by having one thin elongated subocular (vs. two or three suboculars). It is most similar to <italic><tp:taxon-name><tp:taxon-name-part taxon-name-part-type="genus" reg="Pareas">P.</tp:taxon-name-part> <tp:taxon-name-part taxon-name-part-type="species" reg="yunnanensis">yunnanensis</tp:taxon-name-part></tp:taxon-name></italic> Mell, 1931, <italic><tp:taxon-name><tp:taxon-name-part taxon-name-part-type="genus" reg="Pareas">P.</tp:taxon-name-part> <tp:taxon-name-part taxon-name-part-type="species" reg="niger">niger</tp:taxon-name-part></tp:taxon-name></italic> Pope, 1928, and <italic><tp:taxon-name><tp:taxon-name-part taxon-name-part-type="genus" reg="Pareas">P.</tp:taxon-name-part> <tp:taxon-name-part taxon-name-part-type="species" reg="nigriceps">nigriceps</tp:taxon-name-part></tp:taxon-name></italic> in terms of color pattern, but differs from these species by eight or nine infralabials (vs. seven) and three rows of mid dorsal scales enlarged (vs. not enlarged or only one enlarged mid dorsal scale). It differs from the remaining species of <italic><tp:taxon-name><tp:taxon-name-part taxon-name-part-type="genus" reg="Pareas">Pareas</tp:taxon-name-part></tp:taxon-name></italic> by having a large solid black area on back of head and body.</p></tp:treatment-sec><tp:treatment-sec><!--Section generated to contain objects referenced in tp:taxon-treatment.--><supplementary-material xmlns:xlink="http://www.w3.org/1999/xlink" id="S3" position="float" orientation="portrait" xlink:type="simple"><object-id content-type="doi" xlink:type="simple">10.3897/zookeys.939.49309.suppl3</object-id><object-id content-type="arpha" xlink:type="simple">D8C3A607-B1DC-54FA-944F-F823224BE0C3</object-id><label>Supplementary material 3</label><caption><p>Appendix S3</p></caption><statement content-type="dataType"><label>Data type</label><p>measurement</p></statement><statement content-type="notes"><label>Explanation note</label><p>A comparison between holotype and paratypes of two new described species.</p></statement><media xlink:href="zookeys-939-045-s003.docx" mimetype="application" mime-subtype="vnd.openxmlformats-officedocument.wordprocessingml.document" position="float" orientation="portrait" xlink:type="simple" id="oo_419712.docx"><uri content-type="original_file" xlink:type="simple">https://binary.pensoft.net/file/419712</uri></media><permissions><license xlink:type="simple"><license-p>This dataset is made available under the Open Database License (http://opendatacommons.org/licenses/odbl/1.0/). The Open Database License (ODbL) is a license agreement intended to allow users to freely share, modify, and use this Dataset while maintaining this same freedom for others, provided that the original source and author(s) are credited.</license-p></license></permissions><attrib specific-use="authors">Ping Wang, Jing Che, Qin Liu, Ke Li, Jie Qiong Jin, Ke Jiang, Lei Shi, Peng Guo</attrib></supplementary-material></tp:treatment-sec></tp:taxon-treatment>
